# Supplementary material for: Exopolysaccharide (EPS)-Producing Streptococcus thermophilus: Functional and Probiotic Potential
Source: Foods. 2025 Aug 28;14(17):3013. doi: 10.3390/foods14173013 (PMC12428723; doi:10.3390/foods14173013)
Supplement: Supplementary file 1 [file foods-14-03013-s001.zip]

Archive with 1 entries (1 files):
- foods-3836151-supplementary materials.pdf
